# Supplementary material for: Antibiofilm Activities of Cinnamaldehyde Analogs against Uropathogenic Escherichia coli and Staphylococcus aureus
Source: Int J Mol Sci. 2022 Jun 29;23(13):7225. doi: 10.3390/ijms23137225 (PMC9267110; doi:10.3390/ijms23137225)
Supplement: Supplementary file 1 [file ijms-23-07225-s001.zip]

Archive with 1 entries (1 files):
- ijms-1786771-supplementary.pdf
